# Supplementary material for: Facemask wearing to prevent COVID-19 transmission and associated factors among taxi drivers in Dessie City and Kombolcha Town, Ethiopia
Source: PLoS One. 2021 Mar 12;16(3):e0247954. doi: 10.1371/journal.pone.0247954 (PMC7954338; doi:10.1371/journal.pone.0247954)
Supplement: S1 Date set — (XLSX) [file pone.0247954.s003.xlsx]

## Sheet: Sheet1
Driver’s age	Sex	Educational level	Marital status	Religion	Place of residence	Feeling vulnerable to COVID-19	Knowing individual(s) infected with COVID-19	Fear of COVID-19	Worry	Belief in the effectivness of wearing facemask	Have difficulty in obtaining facemask	Feel discomfort when wearing a facemask	Feel local government pressure to wear facemask
39	1	2	2	1	1	0	0	0	0	0	1	1	1
35	1	1	2	1	1	0	0	0	0	0	0	1	1
30	1	2	1	1	1	0	0	0	0	1	1	0	0
40	1	1	2	2	1	1	0	1	1	1	0	1	1
35	1	2	2	1	1	1	0	1	1	0	0	1	1
40	1	1	1	1	1	1	0	1	1	1	1	1	1
40	1	1	1	1	1	1	0	1	1	1	1	0	1
40	1	1	1	1	1	1	0	0	0	0	0	0	0
41	1	1	1	1	1	1	0	1	1	0	0	0	0
40	1	2	2	1	1	1	0	1	1	1	1	1	1
42	1	2	2	1	1	1	1	0	0	1	0	1	1
40	1	2	2	1	1	1	0	1	1	1	1	1	1
40	1	2	1	1	1	1	0	0	0	0	0	0	0
40	1	2	1	1	1	1	1	1	1	1	0	1	1
32	1	2	1	1	1	1	1	0	0	0	0	0	0
40	1	2	1	1	1	1	1	1	1	1	1	1	1
35	1	2	2	1	1	1	1	1	1	1	1	1	0
40	1	2	2	1	1	1	0	0	0	0	1	1	1
41	1	2	1	1	1	1	1	1	1	1	1	1	1
40	1	2	1	1	1	1	0	0	0	0	1	1	1
33	1	2	1	1	1	0	0	0	0	0	0	1	1
40	1	2	2	1	1	0	0	1	1	0	0	1	0
34	1	1	1	2	2	0	1	1	1	1	1	0	0
27	1	1	1	2	1	1	0	0	0	0	0	1	1
23	1	1	1	1	2	0	0	1	1	1	1	1	1
26	1	2	1	1	1	0	0	1	1	1	1	1	0
24	1	1	1	1	2	0	0	1	1	1	1	1	1
35	1	2	1	1	2	0	0	1	1	1	1	1	1
38	1	1	1	1	2	0	0	1	1	1	1	1	1
34	1	1	1	1	2	0	0	1	1	1	1	1	1
38	1	1	1	1	1	0	0	1	1	1	1	1	1
19	1	1	1	2	2	0	0	1	1	1	0	0	0
29	1	2	1	2	1	0	0	1	1	1	0	0	0
29	1	2	1	2	2	0	0	0	0	1	1	1	1
23	1	2	1	1	1	0	0	0	0	1	1	1	1
25	1	2	2	1	1	0	0	0	0	0	0	0	0
23	1	2	1	1	1	0	1	1	1	1	1	1	1
30	1	2	1	1	1	0	1	0	0	0	1	1	1
30	1	2	1	1	1	0	0	0	0	0	1	1	1
32	1	2	1	2	1	0	0	0	0	1	1	1	1
35	1	2	2	1	1	0	0	0	0	1	1	1	1
30	1	2	2	1	1	0	0	0	0	1	1	1	1
31	1	2	1	1	1	0	1	0	0	1	1	1	1
38	1	2	2	2	1	1	0	0	0	0	1	1	1
32	1	2	1	1	1	0	0	0	0	0	0	0	0
30	1	2	1	1	1	0	0	0	0	0	0	0	0
40	1	2	1	1	1	0	1	0	0	0	0	0	0
35	1	2	1	1	1	1	0	0	0	0	0	0	0
30	1	2	2	2	1	1	0	0	0	0	1	1	1
38	1	2	2	1	1	1	0	0	0	0	0	0	0
39	1	2	1	1	1	1	0	0	0	0	0	0	0
30	1	1	1	1	1	1	1	0	0	0	1	1	1
35	1	2	2	2	1	1	0	0	0	0	0	1	1
36	1	1	1	1	1	1	0	0	0	0	0	0	0
30	1	1	1	1	1	1	0	0	0	0	0	0	1
30	1	1	1	1	1	1	0	0	0	0	0	0	0
31	1	2	2	2	1	1	0	1	1	1	1	1	1
30	1	1	1	1	1	1	0	0	0	0	0	0	0
20	1	1	1	1	1	1	0	0	0	0	0	1	1
19	1	1	1	1	1	1	0	0	0	0	0	1	1
18	1	1	1	2	1	1	0	0	0	0	0	1	1
19	1	2	2	1	1	0	0	0	0	0	0	1	1
18	1	1	1	1	1	0	0	0	0	0	0	0	1
20	1	2	1	1	1	0	0	0	0	0	0	1	1
19	1	2	1	1	1	0	0	0	0	0	0	1	1
35	1	2	2	2	1	0	0	0	0	0	0	0	1
19	1	1	2	2	1	1	0	0	0	0	0	0	0
18	1	1	2	1	1	0	0	0	0	0	0	0	1
19	1	1	1	1	1	0	0	0	0	1	0	1	1
26	1	1	2	2	1	0	0	0	0	0	0	1	1
37	1	2	2	1	1	0	0	0	0	0	1	1	1
29	1	1	1	1	1	0	0	0	0	0	1	1	1
34	1	2	2	2	1	0	0	1	1	1	1	0	0
23	1	2	2	2	1	0	0	0	0	0	0	1	1
22	1	2	2	1	1	1	0	0	0	0	0	0	1
35	1	1	1	1	1	1	0	0	0	0	0	0	0
23	1	1	1	2	1	0	0	0	0	0	0	0	1
38	1	1	1	2	1	0	0	0	0	0	0	0	0
23	1	1	1	2	1	0	0	0	0	0	0	0	0
19	1	1	1	1	1	0	0	0	0	0	1	0	0
40	1	1	2	1	1	1	1	0	0	0	1	1	1
30	1	1	2	1	1	1	0	0	0	1	1	1	0
19	1	2	1	1	1	0	0	0	0	0	0	1	0
18	1	2	2	1	1	0	0	0	0	0	0	0	0
42	1	1	2	1	1	1	1	0	0	0	1	1	1
40	1	1	2	1	1	1	0	1	1	1	1	1	1
25	1	2	2	1	1	1	0	1	1	1	1	1	1
39	1	1	1	1	1	0	0	0	0	0	1	1	1
43	1	1	2	1	1	1	1	1	1	1	1	1	1
39	1	1	2	1	1	1	0	1	1	1	1	1	1
27	1	1	1	1	1	0	0	0	0	0	0	1	1
19	1	1	1	1	1	0	0	0	0	0	0	0	0
40	1	1	2	1	1	1	1	0	0	1	1	1	1
30	1	1	2	1	1	1	0	1	1	1	1	1	1
19	1	1	2	1	1	1	0	1	1	1	1	1	1
31	1	1	2	1	1	1	0	1	1	1	1	1	1
24	1	1	2	1	1	1	1	1	1	1	1	1	1
19	1	1	2	2	1	1	0	1	1	1	1	1	1
27	1	1	2	2	1	1	1	1	1	1	1	1	1
45	1	1	2	2	1	1	0	1	1	0	1	1	1
36	1	1	2	2	1	1	0	1	1	1	1	1	1
25	1	1	2	2	1	1	1	0	0	0	1	1	0
24	1	1	2	1	1	1	0	0	0	0	1	1	0
40	1	1	2	1	1	1	0	0	0	1	1	1	0
30	1	1	2	1	1	1	1	1	1	1	1	1	1
30	1	2	2	1	1	0	0	0	0	0	1	0	1
19	1	1	2	2	1	1	0	0	0	0	1	1	0
22	1	1	2	2	1	1	1	1	1	0	1	1	0
22	1	1	2	1	1	1	0	1	1	1	1	1	1
22	1	1	2	1	1	1	0	1	1	1	1	1	1
19	1	2	2	2	1	0	0	0	0	0	1	1	1
29	1	2	2	2	1	1	0	0	0	0	1	1	1
18	1	1	1	2	1	1	0	0	0	0	0	0	0
19	1	2	2	1	1	0	0	1	1	0	0	1	1
25	1	2	2	1	1	0	0	0	0	0	0	1	1
19	1	2	1	2	1	0	0	0	0	1	0	1	0
18	1	1	2	1	1	1	0	0	0	0	0	0	0
25	1	1	2	2	1	1	1	1	1	1	1	1	1
19	1	1	1	2	1	1	0	1	1	1	0	0	0
27	1	1	2	1	1	1	0	1	1	1	0	0	1
24	1	1	1	1	1	1	0	1	1	1	0	0	0
32	1	1	1	1	1	0	0	1	1	1	0	0	0
19	1	1	2	1	1	1	0	1	1	1	0	0	0
19	1	1	2	1	1	0	0	1	1	1	1	1	0
18	1	1	2	2	1	0	0	1	1	1	1	0	0
23	1	1	1	1	1	1	0	1	1	1	1	1	1
18	1	1	1	1	1	0	0	1	1	1	0	0	0
33	1	2	2	2	1	1	0	1	1	1	0	1	1
39	1	2	1	2	1	1	0	1	1	1	0	0	0
19	1	2	2	1	1	0	0	1	1	1	1	1	1
18	1	2	1	1	1	1	0	0	0	1	1	1	1
22	1	1	2	1	1	0	0	1	1	1	1	0	1
22	1	1	2	2	1	0	1	1	1	1	1	1	1
18	1	2	2	1	1	1	0	1	1	0	0	0	0
22	1	1	2	2	1	0	0	0	0	0	0	0	0
22	1	2	2	1	1	1	0	0	0	0	0	1	1
28	1	1	2	1	1	1	0	1	1	1	0	0	0
42	1	2	2	2	1	0	0	1	1	1	0	0	1
22	1	1	2	2	1	0	0	1	1	1	0	0	0
28	1	1	1	1	1	0	0	1	1	0	1	1	1
28	1	1	2	1	1	1	1	1	1	0	1	1	0
35	1	1	2	1	1	1	0	1	1	1	1	1	0
28	1	2	1	1	1	0	0	1	1	1	1	1	1
22	1	2	2	1	1	1	0	1	1	0	0	0	1
25	1	1	2	1	1	1	1	1	1	1	1	1	0
22	1	1	2	1	1	1	0	1	1	1	0	0	1
41	1	2	2	1	1	1	0	1	1	1	0	0	0
22	1	1	1	1	1	1	0	0	0	0	0	0	0
22	1	1	2	1	1	1	0	1	1	1	1	1	0
22	1	1	2	1	1	1	0	1	1	1	1	1	1
26	1	1	2	1	1	1	0	1	1	1	1	1	1
31	1	1	2	2	1	1	0	1	1	1	1	1	1
33	1	1	2	2	1	1	0	1	1	1	1	1	1
23	1	1	2	1	1	1	0	1	1	1	1	1	1
19	1	1	2	1	1	1	0	1	1	1	1	1	1
19	1	1	2	1	1	1	0	1	1	1	1	1	0
19	1	1	2	2	1	1	0	1	1	1	1	1	1
18	1	1	2	2	1	1	0	1	1	1	1	1	1
29	1	1	2	1	1	1	0	1	1	1	1	1	1
18	1	1	2	1	1	1	0	1	1	1	1	1	1
26	1	3	2	2	1	0	0	1	1	0	1	1	1
36	1	3	2	2	1	0	0	1	1	0	1	1	1
29	1	3	1	2	1	0	0	1	1	1	1	1	1
25	1	3	1	2	1	1	0	1	1	1	1	1	1
19	1	3	2	2	1	0	0	0	0	0	0	0	0
28	1	3	2	1	1	0	0	1	1	1	0	0	0
41	1	3	1	2	1	0	0	0	0	0	1	1	1
24	1	3	2	2	1	0	0	0	0	0	1	1	1
39	1	3	2	1	1	0	0	1	1	0	1	1	1
37	1	3	2	2	1	0	0	0	0	0	0	0	0
22	1	1	1	1	1	0	0	1	1	0	0	0	0
28	1	2	2	1	1	0	0	1	1	0	0	0	0
26	1	2	1	1	1	0	0	1	1	1	1	1	0
25	1	2	1	1	1	0	0	0	0	0	1	1	1
38	1	3	2	1	1	0	0	1	1	0	1	0	0
18	1	3	1	1	1	0	0	0	0	0	0	1	1
29	1	2	2	1	1	0	0	1	1	0	0	0	0
33	1	3	1	2	1	0	0	1	1	0	0	0	0
22	1	2	2	1	1	0	0	1	1	0	0	0	0
27	1	2	1	2	1	1	0	1	1	1	1	1	1
23	1	1	1	2	1	0	0	1	1	1	0	0	0
19	1	2	2	2	1	1	0	1	1	1	1	1	1
18	1	2	1	2	1	0	0	0	0	0	0	0	1
33	1	1	2	2	1	0	0	0	0	1	1	1	0
25	1	1	2	2	1	1	0	1	1	1	1	1	1
33	1	1	2	1	1	1	0	1	1	1	1	1	1
23	1	1	2	1	1	1	0	1	1	0	1	1	1
22	1	1	2	2	1	0	0	1	1	1	1	1	1
29	1	1	2	2	1	1	0	1	1	1	1	1	1
29	1	1	2	1	1	0	0	1	1	1	0	1	1
19	1	1	2	2	1	1	0	1	1	1	1	1	1
19	1	1	2	1	1	1	0	1	1	1	1	1	1
22	1	1	2	1	1	0	0	1	1	1	0	0	1
23	1	2	2	2	1	0	0	0	0	0	1	1	1
19	1	2	1	1	1	1	0	0	0	0	1	1	1
19	1	1	2	1	1	0	0	0	0	0	0	0	0
19	1	1	2	1	1	1	0	1	1	1	1	1	1
22	1	1	2	1	1	1	0	1	1	1	1	1	1
19	1	1	2	1	1	1	0	0	0	0	1	1	0
39	1	1	2	2	1	1	0	0	0	0	1	1	0
30	1	3	2	1	1	0	0	0	0	1	0	1	0
25	1	2	1	1	1	1	0	0	0	1	0	1	0
26	1	2	1	1	1	1	1	1	1	1	0	1	1
28	1	1	1	2	1	1	0	0	0	1	0	0	0
24	1	1	1	2	1	0	0	0	0	1	0	1	1
30	1	3	2	1	1	1	0	0	0	1	0	1	0
30	1	3	2	2	1	0	0	1	1	1	0	0	1
31	1	3	2	1	1	0	0	0	0	1	0	0	1
28	1	3	2	1	1	0	0	0	0	1	0	1	1
30	1	3	2	1	1	1	0	0	0	1	0	1	0
38	1	3	2	2	1	1	0	0	0	1	0	1	0
30	1	2	2	2	1	0	0	0	0	0	0	1	0
28	1	2	1	1	2	1	0	0	0	1	0	0	0
24	1	2	1	1	1	0	0	0	0	1	0	1	1
26	1	2	1	2	1	1	0	0	0	1	0	1	1
25	1	2	1	1	1	0	0	1	1	1	1	1	0
27	1	3	1	2	1	1	0	0	0	1	0	1	0
26	1	2	1	1	1	1	0	1	1	1	1	1	0
25	1	2	1	1	1	0	0	0	0	1	0	0	1
30	1	2	2	1	1	1	0	1	1	1	0	1	1
28	1	2	2	2	1	0	0	0	0	0	0	1	1
32	1	3	2	1	1	1	0	0	0	1	0	1	1
30	1	3	2	1	1	1	0	0	0	1	0	1	1
29	1	2	1	1	1	0	0	1	1	1	1	1	1
40	1	2	2	2	1	0	0	0	0	1	0	1	1
27	1	2	2	1	1	1	0	0	0	1	0	1	1
24	1	1	1	2	1	0	0	0	0	1	0	1	1
26	1	1	1	1	1	1	0	0	0	1	0	1	0
25	1	1	1	1	1	1	0	0	0	1	0	1	1
24	1	2	1	1	1	1	0	0	0	1	0	1	1
46	1	1	1	1	1	1	0	0	0	1	0	1	1
28	1	2	1	2	1	0	0	0	0	1	0	0	1
30	1	2	2	1	1	1	0	0	0	1	1	1	0
25	1	1	1	1	1	0	0	0	0	1	0	1	1
26	1	1	1	1	1	1	0	0	0	1	0	1	1
42	1	1	2	1	1	1	0	1	1	1	0	1	0
26	1	1	1	1	1	1	0	0	0	1	0	1	1
28	1	1	2	1	1	1	0	1	1	1	1	1	1
30	1	1	2	1	1	0	0	0	0	1	1	1	1
38	1	1	2	1	1	1	0	0	0	1	0	1	1
26	1	1	2	2	1	1	0	0	0	1	0	1	1
24	1	2	1	1	1	0	0	0	0	1	1	0	0
26	1	1	1	1	1	0	0	0	0	1	0	0	1
44	1	1	2	1	1	1	0	1	1	1	0	1	1
28	1	1	1	1	1	0	0	0	0	1	0	1	1
26	1	3	2	2	1	0	0	0	0	1	0	1	1
26	1	3	1	2	1	0	0	0	0	1	0	1	1
42	1	3	2	1	1	0	0	0	0	1	0	0	1
30	1	3	2	1	1	0	0	0	0	1	0	1	1
26	1	2	1	2	1	0	0	0	0	1	0	0	1
30	1	3	2	2	1	0	0	0	0	1	0	1	1
40	1	1	2	2	1	0	0	0	0	1	0	1	1
24	1	1	1	2	1	0	0	0	0	1	0	1	1
36	1	1	2	2	1	0	0	0	0	1	0	1	1
36	1	1	2	1	1	1	0	0	0	1	0	1	1
28	1	3	2	2	1	1	0	0	0	1	0	0	0
32	1	3	2	1	1	1	0	0	0	1	0	1	1
27	1	3	2	2	1	1	0	0	0	1	0	1	0
25	1	1	1	1	1	1	0	0	0	1	0	1	0
27	1	1	1	1	1	0	0	0	0	1	0	1	1
32	1	2	2	1	1	0	0	1	1	1	0	1	1
26	1	1	1	2	1	0	0	0	0	1	0	1	1
34	1	2	2	1	1	1	0	1	1	1	0	1	1
30	1	1	1	1	1	0	0	0	0	1	0	0	0
46	1	2	2	2	1	0	0	1	1	0	1	0	0
35	1	1	2	2	1	0	0	0	0	1	0	0	1
24	1	2	1	2	1	0	0	0	0	0	1	0	0
30	1	2	2	2	1	0	0	0	0	1	0	0	1
27	1	2	2	2	1	0	0	0	0	1	0	0	1
26	1	2	1	2	1	0	0	0	0	1	0	0	1
27	1	1	1	2	1	0	0	0	0	1	0	0	1
40	1	3	2	1	1	1	0	1	1	1	0	0	0
30	1	2	2	1	1	0	0	0	0	1	0	0	1
27	1	2	1	2	1	0	0	0	0	1	0	0	1
35	1	2	2	1	1	0	0	0	0	1	0	0	1
29	1	2	2	2	1	0	0	0	0	1	0	0	1
24	1	2	1	2	1	0	0	0	0	1	0	0	1
30	1	2	1	1	1	0	0	0	0	1	0	0	1
30	1	2	1	2	1	0	0	1	1	1	0	0	0
32	1	3	2	1	1	1	0	1	1	1	0	1	0
30	1	3	2	1	1	1	0	0	0	1	0	0	1
25	1	2	1	2	1	0	0	0	0	1	0	0	0
30	1	3	2	1	1	1	0	1	1	1	0	0	1
25	1	2	1	1	1	1	0	1	1	1	0	0	1
26	1	2	2	1	1	1	0	0	0	1	0	0	1
28	1	2	2	1	1	1	0	1	1	1	0	0	1
30	1	2	2	1	1	1	0	1	1	1	0	1	1
26	1	2	1	1	1	1	0	1	1	1	0	1	1
28	1	2	2	1	1	0	0	0	0	1	1	1	1
25	1	2	1	1	1	1	0	1	1	1	1	0	1
24	1	2	1	1	1	0	0	1	1	1	0	0	1
32	1	3	1	1	1	1	0	0	0	1	1	1	1
40	1	2	1	2	1	1	0	0	0	0	0	1	1
40	1	3	1	2	1	1	0	0	0	1	0	0	0
36	1	2	2	1	1	1	0	0	0	1	0	1	1
23	1	2	2	2	1	1	0	0	0	1	1	0	0
42	1	3	1	2	1	1	0	0	0	1	0	1	1
45	1	2	2	1	1	1	0	1	1	1	0	1	1
40	1	3	1	1	1	1	0	1	1	1	0	0	1
28	1	1	2	1	1	0	0	0	0	1	0	0	1
40	1	2	1	2	1	1	0	1	1	1	1	0	0
40	1	1	1	1	1	0	0	1	1	1	0	1	1
40	1	2	1	1	2	0	0	1	1	1	0	1	1
24	1	2	1	1	1	1	0	0	0	1	0	1	1
25	1	2	2	1	1	1	0	0	0	1	1	1	1
24	1	2	1	2	1	1	0	1	1	1	0	1	1
24	1	2	2	1	1	1	0	0	0	1	0	1	0
25	1	1	1	1	1	0	0	0	0	0	1	0	1
37	1	2	2	1	1	0	0	0	0	1	0	0	1
40	1	3	2	2	1	0	0	0	0	1	0	0	1
33	1	2	2	2	1	0	0	0	0	1	0	0	0
26	1	2	1	2	1	0	0	0	0	1	0	0	1
27	1	2	2	1	1	0	0	0	0	1	0	0	1
40	1	2	1	2	1	1	0	0	0	1	0	0	1
40	1	2	2	1	1	1	0	0	0	1	0	0	1
27	1	2	2	1	1	0	0	0	0	1	0	0	1
35	1	2	2	1	1	0	0	0	0	1	0	0	1
36	1	2	2	1	1	0	0	0	0	0	0	1	1
45	1	2	2	1	1	0	0	0	0	1	0	0	1
40	1	2	2	2	1	0	0	0	0	0	0	1	1
36	1	3	2	2	1	1	0	0	0	1	0	0	1
27	1	2	1	2	1	1	0	0	0	1	0	0	1
28	1	2	1	1	1	0	0	0	0	1	0	0	1
28	1	2	1	1	1	0	0	0	0	1	0	1	1
40	1	2	2	1	1	0	0	0	0	1	0	0	1
25	1	2	1	1	1	0	0	0	0	1	0	1	1
38	1	2	2	2	1	1	0	0	0	1	0	0	1
42	1	3	2	2	1	0	0	0	0	1	0	1	1
42	1	2	2	2	1	0	0	0	0	1	0	0	1
50	1	3	2	2	1	0	0	0	0	1	0	0	0
27	1	2	1	1	1	1	0	0	0	1	0	0	0
25	1	3	1	1	1	1	0	1	1	1	0	0	1
24	1	2	1	1	1	1	0	1	1	1	0	1	1
24	1	2	1	1	1	0	0	1	1	1	0	0	0
35	1	3	2	2	1	1	0	1	1	1	0	0	1
23	1	2	2	1	1	1	0	1	1	1	0	0	0
30	1	2	1	1	1	1	0	0	0	1	0	0	1
32	1	3	2	1	1	0	0	1	1	1	0	0	1
28	1	1	2	2	1	0	0	0	0	1	0	0	1
26	1	1	1	2	1	0	0	0	0	1	0	0	1
30	1	1	2	2	1	0	0	0	0	1	0	0	1
26	1	1	1	2	1	0	0	0	0	1	0	0	1
38	1	1	1	2	1	1	0	1	1	1	0	1	1
34	1	1	1	2	1	1	0	1	1	1	0	1	1
36	1	1	2	2	1	0	1	0	0	1	0	0	1
29	1	1	2	1	1	1	0	1	1	1	0	0	0
40	1	1	2	2	1	1	0	0	0	1	0	0	1
50	1	1	2	2	1	0	0	1	1	1	0	1	0
42	1	1	2	2	1	0	0	1	1	1	0	0	1
26	1	1	1	1	1	1	0	1	1	1	0	0	1
27	1	1	2	1	1	0	0	0	0	1	0	0	1
40	1	1	2	2	1	0	0	0	0	1	0	0	0
35	1	3	2	2	1	1	0	1	1	1	0	0	1
40	1	3	2	2	1	0	0	0	0	1	0	0	1
28	1	1	2	1	1	1	0	1	1	1	0	0	1
20	1	1	1	1	1	0	0	0	0	1	0	0	1
28	1	3	1	1	1	1	0	1	1	1	0	0	1
25	1	1	2	1	1	0	0	1	1	1	0	0	1
22	1	1	1	1	1	0	0	0	0	1	1	0	1
38	1	1	2	1	1	1	0	0	0	1	0	1	0
23	1	1	1	1	1	1	0	1	1	1	0	0	1
35	1	1	2	2	1	1	0	0	0	1	0	0	1
25	1	3	1	1	1	1	0	0	0	1	0	0	1
24	1	1	1	1	1	0	0	0	0	1	0	1	0
24	1	3	2	1	1	1	0	0	0	1	0	1	1
24	1	1	2	1	1	0	0	1	1	0	1	0	0
30	1	1	2	1	1	0	0	1	1	1	0	0	0
26	1	1	1	1	1	0	0	0	0	1	0	0	1
32	1	3	2	1	1	1	0	0	0	1	0	0	1
32	1	3	2	1	1	1	0	1	1	1	0	0	1
30	1	3	2	1	1	1	0	1	1	1	0	0	1
30	1	3	2	2	1	1	0	1	1	1	0	0	1
25	1	1	1	2	1	1	0	0	0	1	0	0	1
24	1	2	1	2	1	0	0	0	0	1	0	0	0
23	1	2	1	1	1	0	0	0	0	1	0	1	1
21	1	2	1	1	1	0	0	0	0	0	0	0	1
21	1	2	1	1	1	0	0	0	0	1	0	0	1
26	1	2	1	1	1	0	0	0	0	1	0	0	1
38	1	2	2	1	1	0	0	1	1	1	0	0	1
35	1	2	2	2	1	1	0	0	0	1	0	0	1
40	1	2	2	1	1	0	0	0	0	1	0	0	1
29	1	2	2	2	1	0	0	0	0	1	0	0	1
29	1	2	2	2	1	0	0	0	0	0	0	0	1
35	1	2	2	1	1	0	0	0	0	1	0	0	1
22	1	2	2	2	1	0	0	0	0	1	0	0	1
24	1	2	1	1	1	0	0	0	0	1	0	0	1
38	1	2	2	2	1	0	0	0	0	1	0	0	1
40	1	3	2	1	1	0	0	1	1	1	0	0	1
24	1	2	2	2	1	1	0	0	0	1	0	0	1
43	1	3	2	2	1	0	0	1	1	1	0	1	1
42	1	2	2	2	1	1	0	1	1	1	0	0	1
24	1	2	1	1	1	1	0	0	0	1	0	1	1
32	1	3	2	1	1	1	0	0	0	1	0	1	1
40	1	3	2	2	1	1	0	0	0	1	0	1	1
36	1	3	2	2	1	1	0	0	0	1	0	0	1
30	1	3	2	1	1	0	0	0	0	1	0	0	1
30	1	2	1	1	1	1	0	1	1	1	0	0	1
32	1	2	2	2	1	1	0	0	0	1	0	0	1
27	1	2	1	2	1	1	0	0	0	1	0	0	1
36	1	3	2	1	1	0	0	0	0	1	0	0	1
40	1	2	2	1	1	0	0	0	0	1	0	0	1
27	1	2	1	2	1	0	0	0	0	1	0	0	1
45	1	3	2	1	1	0	0	0	0	1	0	0	1
29	1	1	1	1	1	1	0	1	1	1	0	1	1
43	1	2	2	1	1	0	0	0	0	1	0	0	1
25	1	2	1	2	1	0	0	0	0	1	0	0	0
28	1	2	1	1	1	1	0	1	1	1	0	0	1
26	1	2	1	2	1	0	0	0	0	1	0	0	1
32	1	2	2	1	1	0	0	0	0	1	0	0	1
40	1	3	1	1	1	0	0	0	0	1	0	0	1
30	1	3	1	1	1	0	0	0	0	1	0	1	1
26	1	3	1	2	1	0	0	0	0	1	0	0	1
27	1	2	1	1	1	0	0	0	0	1	0	0	1
28	1	2	1	2	1	0	0	0	0	1	0	0	1
38	1	1	2	1	1	0	0	0	0	1	0	0	1
40	1	2	2	2	1	0	0	0	0	1	0	0	1
30	1	1	2	1	1	0	0	0	0	1	0	0	1
